# Supplementary material for: Comprehensive Analysis of Combinatorial Pharmacological Treatments to Correct Nonsense Mutations in the CFTR Gene
Source: Int J Mol Sci. 2021 Nov 4;22(21):11972. doi: 10.3390/ijms222111972 (PMC8584557; doi:10.3390/ijms222111972)
Supplement: Supplementary file 1 [file ijms-22-11972-s001.zip]

Archive with 1 entries (1 files):
- ijms-1313691-supplementary.pdf
